# Supplementary material for: Amaranth’s Growth and Physiological Responses to Salt Stress and the Functional Analysis of AtrTCP1 Gene
Source: Int J Mol Sci. 2024 May 16;25(10):5437. doi: 10.3390/ijms25105437 (PMC11121779; doi:10.3390/ijms25105437)
Supplement: Supplementary file 1 [file ijms-25-05437-s001.zip]

Archive with 1 entries (1 files):
- ijms-3018366-supplementary.xlsx
