# Supplementary material for: Amaranth’s Growth and Physiological Responses to Salt Stress and the Functional Analysis of AtrTCP1 Gene
Source: Int J Mol Sci. 2024 May 16;25(10):5437. doi: 10.3390/ijms25105437 (PMC11121779; doi:10.3390/ijms25105437)
Supplement: Supplementary file 1 [file ijms-25-05437-s001.zip › ijms-3018366-supplementary.xlsx]

## Sheet: Sheet1
Supplemental table S1 Design of key gene primers for AtrTCP
Gene	Forward primer sequences (5’-3’)	Reverse primer sequences (5’-3’)	Function
AtrTCP1	ACGCGTCGACGGACAGTTTTCATGGATC	AACTGCAGCATTACTCAGAACCTTGA	PCR and
			Vector construction
GUS	ACGTCCTGAAGAAACCCCAACC	TCCCGGCAATAACATACGGCGT	PCR
Hyg	CTATTTCTTTGCCCTCGGACGAG	GAATCGGTCAATACACTACATGGC	PCR
AtTCP20(AtrTCP1)	ATTCGGATGCCTGCTCTT	AGACCCACCTTGATGATGG	qRT-PCR
EF1a	GGGATGCTGGTATGGTGAA	ACGGGTCATTTCTTCTTCTGAG	qRT-PCR(reference gene)
Note: The underlined text indicates the restriction endonuclease cleavage site.
